# Supplementary material for: Draft genome sequence and characterization of commensal Escherichia coli strain BG1 isolated from bovine gastro-intestinal tract
Source: Stand Genomic Sci. 2017 Oct 10;12:61. doi: 10.1186/s40793-017-0272-0 (PMC5634895; doi:10.1186/s40793-017-0272-0)
Supplement: Supplementary file 1 — E. coli strains included in this study (XLSX 13 kb) [file 40793_2017_272_MOESM1_ESM.xlsx]

## Sheet: Table S1
Additional file 1: Table S1. E. coli strains included in this study.
Strain	Accession number	Origina	Clinical/commensal	Serotypeb	Phylogroupc	Name on tree
7.1 Anguil	LAZD00000000.1	B	STEC	O157:H7	E*	E. coli 7.1_Anguil [LAZD00000000.1] B | STEC
BG1	MOAH00000000.1	B (small intestine)	Non-pathogenic	O159:H21	B1*	E. coli BG1 [MOAH00000000.1] B | NP
C1-057	LAZO01000000.1	B	STEC	O157:H7	E*	E. coli C1-O57 [LAZO01000000.1] B | STEC
EC4042	ABHM00000000.2	F (spinach)	STEC	O157:H7	E*	E. coli EC4042 [ABHM00000000.2] F | STEC
EC869	ABHU00000000.1	F (ground beef)	STEC	O157:H7	E*	E. coli EC869 [ABHU00000000.1] F | STEC
ED1a	NC_011745.1	H	Non-pathogenic	O81:H27*	B2	E. coli ED1a [NC_011745.1] H | NP
G58-1	AFDX00000000.1	H	Non-pathogenic	O101:K28:H9*	A	E. coli G58-1 [AFDX00000000.1] H | NP
HS	NC_009800.1	H	Non-pathogenic	O9:H4*	A	E. coli HS [NC_009800.1] H | NP
IAI1	NC_011741.1	H	Non-pathogenic	O8:H19*	B1	E. coli IAI1 [NC_011741.1] H | NP
K71	JTFF00000000.1	B (cow shed)	Non-pathogenic	O58:H40	B1	E. coli K71 [JTFF00000000.1] B | NP
MG1655 (K12)	NC_000913.3	Lab strain	Non-pathogenic	O16:H48*	A	E. coli MG1655 [NC_000913.3] K12 | NP
NCTC86	CP019778.1	H	Non-pathogenicd	O15:H10	A	E. coli NCTC86 [CP019778.1] H | NP
Nissle 1917	CP007799.1	H	Non-pathogenic	O6:K5:H1	B2*	E. coli Nissle 1917 [CP007799.1] H | NP
P12b	NC_017663.1	H	Non-pathogenic	O15:H17	A	E. coli P12b [NC_017663.1] H | NP
Rafaela II-827	LAYW00000000.1	B	STEC	O157:H7	E*	E. coli Rafaela II [LAYW00000000.1] B | STEC
SE11	NC_011415.1	H	Non-pathogenic	O152:H28	B1	E. coli SE11 [NC_011415.1] H | NP
SE15	NC_013654.1	H	Non-pathogenic	O150:H5	B2	E. coli SE15 [NC_013654.1] H | NP
SS52	CP010304.1	B	STEC	O157:H7	E*	E. coli SS52 [CP010304.1] B | STEC
W3110 (K12)	AC_000091.1	Lab strain	Non-pathogenic	O16:H48*	A	E. coli W3110 [AC_000091.1] K12 | NP
W26	AGIA00000000.1	B (feces)	Non-pathogenic	O45:H14*	B1	E. coli W26 [AGIA00000000.1] B | NP
Bovine pathogenic E. coli strains
P4	AJQW00000000.1	B	Mastitis	O32:H37	A	E. coli P4 [AJQW00000000.1] B | mastitis
VL2732	JTFD00000000.1	B	Mastitis	O8:H30	A	E. coli VL2732 [JTFD00000000.1] B | mastitis
KCJ852	LSFT00000000.1	B	Metritis	O8:H19	B1*	E. coli KCJ852 [LSFT00000000.1] B | metritis
2886-75	AVRR00000000.1	H	EHEC	O157:H7	E*	E. coli 2886-75 [AVRR00000000.1] H | EHEC
Pathogenic reference E. coli strains
11368	NC_013361.1	H	STEC	O26:H11	B1	E. coli 11368 [NC_013361.1] H | STEC
12009	NC_013353.1	H	STEC	O103:H2	B1	E. coli 12009 [NC_013353.1] H | STEC
536	NC_008253.1	H	UPEC	O6:K15:H31	B2	E. coli 536 [NC_008253.1] H | UPEC
55989	NC_011748.1	H	EAggEC	O104:H4	B1	E. coli 55989 [NC_011748.1] H | EAggEC
LF82	NC_011993.1	H	AIEC	O83:H1	B2	E. coli LF82 [NC_011993.1] H | AIEC
APEC O78	CP004009.1	A	APEC	O78:H9*	C*	E. coli APEC O78 [CP004009.1] A | APEC
E2348/69	FM180568.1	H	EPEC	O127:H6	B2	E. coli E2348/69 [FM180568.1] H | EPEC
E24377A	JXRF00000000.1	H	ETEC	O139:H28	B1	E. coli E24377A [JXRF00000000.1] H | ETEC
H10407	FN649414.1	H	ETEC	O78:H11	A	E. coli H10407 [FN649414.1] H | ETEC
NCTC 9001T	JMST00000000.1	H	UPEC	O1:K1:H7	B2	E. coli NCTC 9001T [JMST00000000.1] H | UPEC
Sakai	NC_002695.1	F (white radish sprouts)	EHEC	O157:H7	E	E. coli Sakai [NC_002695.1] F | EHEC
a B (Bovine), H (Human), F (Food)
b The asterisk indicates in silico serotyping performed in this study
c The asterisk indicates in silico phylogrouping performed in this study
d The strain NCTC86 was described as non-pathogenic commensal E. coli by Khetrapal et al. 2017 (Khetrapal V, Mehershahi KS, Chen SL. Complete genome sequence of the original Escherichia coli isolate, strain NCTC86. Genome Announc. 2017;5:e00243–17)
