# Supplementary material for: Draft genome sequence and characterization of commensal Escherichia coli strain BG1 isolated from bovine gastro-intestinal tract
Source: Stand Genomic Sci. 2017 Oct 10;12:61. doi: 10.1186/s40793-017-0272-0 (PMC5634895; doi:10.1186/s40793-017-0272-0)
Supplement: Supplementary file 2 — Genes encoding virulence factors in the E. coli BG1 genome (XLSX 31 kb) [file 40793_2017_272_MOESM2_ESM.xlsx]

## Sheet: Table S2
Additional file 2: Table S2. Genes encoding virulence factors in the E. coli BG1 genome.
Gene ID in VFDB1	Gene name	Gene length (pb)	VFs2	Gene description	% identity	Alignment length (pb)	Coverage ( %)	# Mismatches	Mismatch rate	# Gap openings	E Value	Bit Score
VFG035802(gi:386612393)	aec17	501		(aec17) hypothetical protein [ACE T6SS (CVF736)] [Escherichia coli UMNK88]	99.8	501	100	1	0.199601	1	0	985
VFG035770(gi:410484140)	aec18	1476		(aec18) hypothetical protein [ACE T6SS (CVF736)] [Escherichia coli O104:H4 str. 2009EL-2050]	100	1476	100	0	0	1	0	2926
VFG035745(gi:260842457)	aec19	414		(aec19) hypothetical protein [ACE T6SS (CVF736)] [Escherichia coli O103:H2 str. 12009]	100	414	100	0	0	1	0	821
VFG035696(gi:260842455)	aec22	1083		(aec22) hypothetical protein [ACE T6SS (CVF736)] [Escherichia coli O103:H2 str. 12009]	99.26	1083	100	8	0.738689	1	0	2042
VFG035679(gi:157159137)	aec23	1281		(aec23) hypothetical protein [ACE T6SS (CVF736)] [Escherichia coli E24377A]	97.27	1281	100	35	2.73224	1	0	2262
VFG035645(gi:260842453)	aec24	525		(aec24) lipoprotein [ACE T6SS (CVF736)] [Escherichia coli O103:H2 str. 12009]	100	525	100	0	0	1	0	999
VFG035622(gi:410484146)	aec25	1332		(aec25) hypothetical protein [ACE T6SS (CVF736)] [Escherichia coli O104:H4 str. 2009EL-2050]	98.12	1332	100	25	1.87688	1	0	2442
VFG035596(gi:260853429)	aec26	762		(aec26) hypothetical protein [ACE T6SS (CVF736)] [Escherichia coli O26:H11 str. 11368]	98.29	762	100	13	1.70604	1	0	1366
VFG035577(gi:157157697)	aec27/clpV	2760		(aec27/clpV) ATP-dependent chaperone protein ClpB [ACE T6SS (CVF736)] [Escherichia coli E24377A]	96.78	2760	100	89	3.22464	1	0	4766
VFG035542(gi:260842449)	aec28	744		(aec28) hypothetical protein [ACE T6SS (CVF736)] [Escherichia coli O103:H2 str. 12009]	100	582	78.2258	0	0	1	0	1154
VFG035525(gi:157156439)	aec29	1413		(aec29) ImpA domain-containing protein [ACE T6SS (CVF736)] [Escherichia coli E24377A]	99.93	1413	100	1	0.0707714	1	0	2793
VFG035501(gi:157155738)	aec30	3525		(aec30) hypothetical protein [ACE T6SS (CVF736)] [Escherichia coli E24377A]	99.32	3525	100	24	0.680851	1	0	6797
VFG035472(gi:410484152)	aec31	1353		(aec31) hypothetical protein [ACE T6SS (CVF736)] [Escherichia coli O104:H4 str. 2009EL-2050]	99.78	1353	100	3	0.221729	1	0	2658
VFG035443(gi:260842445)	aec32	483		(aec32) Hcp-like protein [ACE T6SS (CVF736)] [Escherichia coli O103:H2 str. 12009]	100	483	100	0	0	1	0	957
VFG034605(gi:260869848)	cfaA	717	Ad	(cfaA) putative fimbrial protein [CFA/I fimbriae (CVF684)] [Escherichia coli O111:H- str. 11128]	100	717	100	0	0	1	0	1421
VFG034616(gi:260845908)	cfaB	501	Ad	(cfaB) fimbrial subunit [CFA/I fimbriae (CVF684)] [Escherichia coli O103:H2 str. 12009]	100	501	100	0	0	1	0	993
VFG034636(gi:157158530)	cfaC	2703	Ad	(cfaC) hypothetical protein [CFA/I fimbriae (CVF684)] [Escherichia coli E24377A]	99.96	2685	99.3341	1	0.0372439	1	0	5315
VFG034648(gi:157157077)	cfaD	1089	Ad	(cfaD) pilus biogenesis initiator protein [CFA/I fimbriae (CVF684)] [Escherichia coli E24377A]	99.82	1089	100	2	0.183655	1	0	2109
VFG043094(gi:15802300)	cheA	1965	Fl	(cheA) chemotaxis protein CheA [peritrichous flagella (AI140)] [Escherichia coli O157:H7 str. EDL933]	98.37	1965	100	32	1.6285	1	0	3646
VFG043090(gi:15802295)	cheB	1050	Fl	(cheB) chemotaxis-specific methylesterase [peritrichous flagella (AI140)] [Escherichia coli O157:H7 str. EDL933]	98.48	1050	100	16	1.52381	1	0	1959
VFG043091(gi:15802296)	cheR	861	Fl	(cheR) chemotaxis methyltransferase CheR [peritrichous flagella (AI140)] [Escherichia coli O157:H7 str. EDL933]	99.3	861	100	6	0.696864	1	0	1659
VFG043093(gi:15802299)	cheW	504	Fl	(cheW) purine-binding chemotaxis protein [peritrichous flagella (AI140)] [Escherichia coli O157:H7 str. EDL933]	99.6	504	100	2	0.396825	1	0	991
VFG043089(gi:15802294)	cheY	390	Fl	(cheY) chemotaxis regulatory protein CheY [peritrichous flagella (AI140)] [Escherichia coli O157:H7 str. EDL933]	99.23	390	100	3	0.769231	1	0	753
VFG043088(gi:15802293)	cheZ	645	Fl	(cheZ) chemotaxis regulator CheZ [peritrichous flagella (AI140)] [Escherichia coli O157:H7 str. EDL933]	99.38	645	100	4	0.620155	1	0	1247
VFG042730(gi:15801159)	csgA	459	Ad	(csgA) cryptic curlin major subunit [curli fibers (AI093)] [Escherichia coli O157:H7 str. EDL933]	93.46	459	100	27	5.88235	1	0	668
VFG042729(gi:15801158)	csgB	456	Ad	(csgB) curlin minor subunit [curli fibers (AI093)] [Escherichia coli O157:H7 str. EDL933]	99.56	456	100	2	0.438596	1	0	888
VFG042731(gi:15801160)	csgC	333	Ad	(csgC) putative autoagglutination protein [curli fibers (AI093)] [Escherichia coli O157:H7 str. EDL933]	98.2	333	100	6	1.8018	1	4e-175	613
VFG042728(gi:15801157)	csgD	651	Ad	(csgD) DNA-binding transcriptional regulator CsgD [curli fibers (AI093)] [Escherichia coli O157:H7 str. EDL933]	99.08	651	100	6	0.921659	1	0	1243
VFG042727(gi:15801156)	csgE	390	Ad	(csgE) curli assembly protein CsgE [curli fibers (AI093)] [Escherichia coli O157:H7 str. EDL933]	99.23	390	100	3	0.769231	1	0	749
VFG042726(gi:15801155)	csgF	417	Ad	(csgF) curli assembly protein CsgF [curli fibers (AI093)] [Escherichia coli O157:H7 str. EDL933]	99.76	417	100	1	0.239808	1	0	823
VFG042725(gi:15801154)	csgG	834	Ad	(csgG) curli production assembly/transport component, 2nd curli operon [curli fibers (AI093)] [Escherichia coli O157:H7 str. EDL933]	98.32	834	100	14	1.67866	1	0	1542
VFG034556(gi:410484074)	eaeH	4254	Ad	(eaeH) adhesin [EaeH (CVF679)] [Escherichia coli O104:H4 str. 2009EL-2050]	97.04	4254	100	126	2.96192	1	0	7434
VFG034419(gi:157155651)	ecpA	588	Ad	(ecpA) fimbrillin MatB [E. coli common pilus (ECP) (CVF625)] [Escherichia coli E24377A]	100	577	98.1293	0	0	12	0	1144
VFG018205(gi:16128277)	ecpB	669	Ad	(ecpB) predicted protein [E. coli common pilus (ECP) (CVF625)] [Escherichia coli str. K-12 substr. MG1655]	99.4	669	100	4	0.597907	1	0	1294
VFG034464(gi:260853521)	ecpC	2526	Ad	(ecpC) outer membrane usher protein [E. coli common pilus (ECP) (CVF625)] [Escherichia coli O26:H11 str. 11368]	99.8	2526	100	5	0.197941	1	0	4926
VFG034492(gi:260853520)	ecpD	1644	Ad	(ecpD) hypothetical protein [E. coli common pilus (ECP) (CVF625)] [Escherichia coli O26:H11 str. 11368]	99.94	1644	100	1	0.0608273	1	0	3251
VFG034521(gi:410484084)	ecpE	711	Ad	(ecpE) hypothetical protein [E. coli common pilus (ECP) (CVF625)] [Escherichia coli O104:H4 str. 2009EL-2050]	99.86	711	100	1	0.140647	1	0	1402
VFG034392(gi:157156152)	ecpR	591	Ad	(ecpR) fimbrillin MatA [E. coli common pilus (ECP) (CVF625)] [Escherichia coli E24377A]	99.82	543	91.8782	1	0.184162	1	0	1068
VFG042095(gi:15832966)	ECs3712	633		(ECs3712) hypothetical protein [ETT2 (SS017)] [Escherichia coli O157:H7 str. Sakai]	96.85	444	70.1422	14	3.15315	1	0	743
VFG043545(gi:218560235)	ECS88_3547	885		(ECS88_3547) lipoprotein NlpI [NlpI (AI331)] [Escherichia coli O45:K1:H7 str. S88]	99.77	885	100	2	0.225989	1	0	1739
VFG035984(gi:410484058)	ehaA	3984	Ad	(ehaA) AidA-I adhesin-like protein [EhaA, AIDA-I type (CVF743)] [Escherichia coli O104:H4 str. 2009EL-2050]	98.52	3984	100	59	1.48092	1	0	7430
VFG036003(gi:157157315)	ehaB	2769	Ad	(ehaB) outer membrane autotransporter [EhaB, AIDA-I type (CVF744)] [Escherichia coli E24377A]	99.74	2741	98.9888	7	0.255381	167	0	5378
VFG012978(gi:74311131)	entA	747	Si	(entA) 2,3-dihydro-2,3-dihydroxybenzoate dehydrogenase, enterochelin biosynthesis [Enterobactin synthesis (CVF477)] [Shigella sonnei Ss046]	99.2	747	100	6	0.803213	1	0	1433
VFG012984(gi:74311130)	entB	858	Si	(entB) 2,3-dihydro-2,3-dihydroxybenzoate synthetase [Enterobactin synthesis (CVF477)] [Shigella sonnei Ss046]	99.18	858	100	7	0.815851	1	0	1645
VFG012996(gi:74311128)	entC	1176	Si	(entC) isochorismate hydroxymutase 2 [Enterobactin synthesis (CVF477)] [Shigella sonnei Ss046]	99.49	1176	100	6	0.510204	1	0	2284
VFG020174(gi:187733231)	entD	630	Si	(entD) phosphopantetheinyltransferase component of enterobactin synthase multienzyme complex [Enterobactin synthesis (CVF477)] [Shigella boydii CDC 3083-94]	99.84	630	100	1	0.15873	1	0	1241
VFG012989(gi:82543040)	entE	1611	Si	(entE) 2,3-dihydroxybenzoate-AMP ligase [Enterobactin synthesis (CVF477)] [Shigella boydii Sb227]	98.51	1611	100	24	1.48976	1	0	3003
VFG013002(gi:74311121)	entF	3882	Si	(entF) ATP-dependent serine activating enzyme [Enterobactin synthesis (CVF477)] [Shigella sonnei Ss046]	98.3	3882	100	66	1.70015	1	0	7131
VFG044165(gi:26246570)	entS	1251	Si	(entS) enterobactin exporter, iron-regulated [enterobactin (IA019)] [Escherichia coli CFT073]	95.52	1251	100	56	4.47642	1	0	2036
VFG042085(gi:15832978)	epaQ	261		(epaQ) EpaQ [ETT2 (SS017)] [Escherichia coli O157:H7 str. Sakai]	96.93	261	100	8	3.06513	1	3e-113	406
VFG042210	epaR	783		(epaR) - [ETT2 (SS017)] [Escherichia coli O157:H7 str. Sakai]	96.22	768	98.0843	29	3.77604	1	0	1292
VFG042089(gi:15832971)	eprJ	333		(eprJ) EprJ [ETT2 (SS017)] [Escherichia coli O157:H7 str. Sakai]	97.92	289	86.7868	5	1.7301	1	1e-146	517
VFG034777(gi:260870723)	espL4	1575		(espL4) T3SS effector-like protein EspL [EspL4 (CVF690)] [Escherichia coli O111:H- str. 11128]	99.09	1209	76.7619	11	0.909843	1	0	2309
VFG034822(gi:260843778)	espR1	1332		(espR1) T3SS effector-like protein EspR-homolog [EspR1 (CVF696)] [Escherichia coli O103:H2 str. 12009]	99.85	1296	97.2973	2	0.154321	1	0	2553
VFG034858(gi:260853232)	espX1	1422		(espX1) T3SS effector EspX [EspX1 (CVF701)] [Escherichia coli O26:H11 str. 11368]	99.93	1422	100	1	0.0703235	1	0	2597
VFG034866(gi:15804631)	espX4	1581		(espX4) Type III secretion system effector EspX4 [LEE encoded T3SS (SS020)] [Escherichia coli O157:H7 str. EDL933]	93.7	1317	83.3017	83	6.3022	13	0	1911
VFG034875(gi:291285483)	espX5	1293		(espX5) hypothetical protein [EspX5 (CVF704)] [Escherichia coli O55:H7 str. CB9615]	95.75	1293	100	55	4.25367	1	0	2127
VFG042088(gi:15832974)	etrA	501		(etrA) transcriptional regulator [ETT2 (SS017)] [Escherichia coli O157:H7 str. Sakai]	97.2	429	85.6287	12	2.7972	1	0	755
VFG013014(gi:74311118)	fepA	2241	Si	(fepA) outer membrane receptor for ferric enterobactin (enterochelin) and colicins B and D [Enterobactin transport (CVF478)] [Shigella sonnei Ss046]	99.02	2241	100	22	0.981705	1	0	4268
VFG020176(gi:187732007)	fepB	957	Si	(fepB) iron-enterobactin transporter periplasmic binding protein [Enterobactin transport (CVF478)] [Shigella boydii CDC 3083-94]	98.01	957	100	19	1.98537	1	0	1746
VFG013024(gi:110804579)	fepC	816	Si	(fepC) ATP-binding component of ferric enterobactin transport [Enterobactin transport (CVF478)] [Shigella flexneri 5 str. 8401]	99.75	816	100	2	0.245098	1	0	1602
VFG013031(gi:82543036)	fepD	1005	Si	(fepD) ferric enterobactin (enterochelin) transport [Enterobactin transport (CVF478)] [Shigella boydii Sb227]	98.21	1005	100	18	1.79104	1	0	1850
VFG000927(gi:26246566)	fepE	1134	Si	(fepE) ferric enterobactin transport protein FepE [Enterobactin (VF0228)] [Escherichia coli CFT073]	94.71	1134	100	60	5.29101	1	0	1731
VFG013037(gi:82543035)	fepG	993	Si	(fepG) ferric enterobactin transport protein [Enterobactin transport (CVF478)] [Shigella boydii Sb227]	98.79	993	100	12	1.20846	1	0	1873
VFG044159(gi:26246563)	fes	1203	Si	(fes) enterobactin/ferric enterobactin esterase [enterobactin (IA019)] [Escherichia coli CFT073]	96.76	1203	100	39	3.2419	1	0	2076
VFG033218(gi:218561490)	fimA	555	Ad	(fimA) major type 1 subunit fimbrin (pilin) [Type I fimbriae (CVF426)] [Escherichia coli O45:K1:H7 str. S88]	98.2	555	100	10	1.8018	1	0	1021
VFG033175(gi:387615045)	fimB	603	Ad	(fimB) tyrosine recombinase/inversion of on/off regulator of fimA [Type I fimbriae (CVF426)] [Escherichia coli O78:H11:K80 str. H10407]	99.5	603	100	3	0.497512	1	0	1088
VFG033264(gi:218561492)	fimC	726	Ad	(fimC) chaperone, periplasmic [Type I fimbriae (CVF426)] [Escherichia coli O45:K1:H7 str. S88]	99.31	726	100	5	0.688705	1	0	1358
VFG033291(gi:218561493)	fimD	2637	Ad	(fimD) outer membrane usher protein, type 1 fimbrial synthesis [Type I fimbriae (CVF426)] [Escherichia coli O45:K1:H7 str. S88]	99.62	2637	100	10	0.379219	1	0	5107
VFG033197(gi:218561489)	fimE	597	Ad	(fimE) tyrosine recombinase [Type I fimbriae (CVF426)] [Escherichia coli O45:K1:H7 str. S88]	99.66	597	100	2	0.335008	1	0	1168
VFG033319(gi:218561494)	fimF	531	Ad	(fimF) minor component of type 1 fimbriae [Type I fimbriae (CVF426)] [Escherichia coli O45:K1:H7 str. S88]	99.81	531	100	1	0.188324	1	0	1045
VFG033345(gi:157157856)	fimG	504	Ad	(fimG) protein fimG [Type I fimbriae (CVF426)] [Escherichia coli E24377A]	99.8	504	100	1	0.198413	1	0	991
VFG033370(gi:218561496)	fimH	903	Ad	(fimH) minor component of type 1 fimbriae [Type I fimbriae (CVF426)] [Escherichia coli O45:K1:H7 str. S88]	99.78	903	100	2	0.221484	1	0	1774
VFG033243(gi:218561491)	fimI	540	Ad	(fimI) type 1 pilus biosynthesis fimbrial protein [Type I fimbriae (CVF426)] [Escherichia coli O45:K1:H7 str. S88]	98.88	447	82.7778	5	1.11857	1	0	846
VFG043073(gi:15801189)	flgA	660	Fl	(flgA) flagellar basal body P-ring biosynthesis protein FlgA [peritrichous flagella (AI140)] [Escherichia coli O157:H7 str. EDL933]	97.27	660	100	18	2.72727	1	0	1166
VFG043074(gi:15801190)	flgB	417	Fl	(flgB) flagellar basal body rod protein FlgB [peritrichous flagella (AI140)] [Escherichia coli O157:H7 str. EDL933]	99.28	417	100	3	0.719424	1	0	803
VFG043075(gi:15801191)	flgC	405	Fl	(flgC) flagellar basal body rod protein FlgC [peritrichous flagella (AI140)] [Escherichia coli O157:H7 str. EDL933]	98.77	405	100	5	1.23457	1	0	763
VFG043076(gi:15801192)	flgD	696	Fl	(flgD) flagellar basal body rod modification protein [peritrichous flagella (AI140)] [Escherichia coli O157:H7 str. EDL933]	98.85	696	100	8	1.14943	1	0	1324
VFG043077(gi:15801193)	flgE	1206	Fl	(flgE) flagellar hook protein FlgE [peritrichous flagella (AI140)] [Escherichia coli O157:H7 str. EDL933]	98.18	1206	100	22	1.82421	1	0	2216
VFG043078(gi:15801194)	flgF	756	Fl	(flgF) flagellar basal body rod protein FlgF [peritrichous flagella (AI140)] [Escherichia coli O157:H7 str. EDL933]	98.54	756	100	11	1.45503	1	0	1411
VFG043079(gi:15801195)	flgG	783	Fl	(flgG) flagellar basal body rod protein FlgG [peritrichous flagella (AI140)] [Escherichia coli O157:H7 str. EDL933]	99.36	783	100	5	0.63857	1	0	1516
VFG043080(gi:15801196)	flgH	699	Fl	(flgH) flagellar basal body L-ring protein [peritrichous flagella (AI140)] [Escherichia coli O157:H7 str. EDL933]	99.56	688	98.4263	3	0.436047	12	0	1340
VFG043081(gi:15801197)	flgI	1098	Fl	(flgI) flagellar basal body P-ring protein [peritrichous flagella (AI140)] [Escherichia coli O157:H7 str. EDL933]	97.91	1098	100	23	2.09472	1	0	1994
VFG043082(gi:15801198)	flgJ	942	Fl	(flgJ) flagellar rod assembly protein/muramidase FlgJ [peritrichous flagella (AI140)] [Escherichia coli O157:H7 str. EDL933]	98.3	942	100	16	1.69851	1	0	1740
VFG043083(gi:15801199)	flgK	1644	Fl	(flgK) flagellar hook-associated protein FlgK [peritrichous flagella (AI140)] [Escherichia coli O157:H7 str. EDL933]	98.66	1644	100	22	1.3382	1	0	3092
VFG043084(gi:15801200)	flgL	954	Fl	(flgL) flagellar hook-associated protein FlgL [peritrichous flagella (AI140)] [Escherichia coli O157:H7 str. EDL933]	97.17	954	100	27	2.83019	1	0	1677
VFG043072(gi:15801187)	flgN	417	Fl	(flgN) flagella synthesis protein FlgN [peritrichous flagella (AI140)] [Escherichia coli O157:H7 str. EDL933]	98.32	417	100	7	1.67866	1	0	771
VFG043086(gi:15802291)	flhA	2079	Fl	(flhA) flagellar biosynthesis protein FlhA [peritrichous flagella (AI140)] [Escherichia coli O157:H7 str. EDL933]	98.27	2077	99.9038	36	1.73327	1	0	3832
VFG043087(gi:15802292)	flhB	1149	Fl	(flhB) flagellar biosynthesis protein FlhB [peritrichous flagella (AI140)] [Escherichia coli O157:H7 str. EDL933]	98.43	1149	100	18	1.56658	1	0	2137
VFG043097(gi:15802303)	flhC	579	Fl	(flhC) transcriptional activator FlhC [peritrichous flagella (AI140)] [Escherichia coli O157:H7 str. EDL933]	99.48	579	100	3	0.518135	1	0	1124
VFG043098(gi:15802304)	flhD	360	Fl	(flhD) transcriptional activator FlhD [peritrichous flagella (AI140)] [Escherichia coli O157:H7 str. EDL933]	98.86	351	97.5	4	1.1396	1	0	664
VFG043085(gi:15802290)	flhE	393	Fl	(flhE) flagellar protein [peritrichous flagella (AI140)] [Escherichia coli O157:H7 str. EDL933]	96.95	393	100	12	3.05344	1	0	684
VFG043101(gi:15802357)	fliA	720	Fl	(fliA) flagellar biosynthesis sigma factor [peritrichous flagella (AI140)] [Escherichia coli O157:H7 str. EDL933]	98.89	720	100	8	1.11111	1	0	1364
VFG043106(gi:15802372)	fliE	315	Fl	(fliE) flagellar hook-basal body protein FliE [peritrichous flagella (AI140)] [Escherichia coli O157:H7 str. EDL933]	97.11	311	98.7302	9	2.89389	1	7e-155	545
VFG043107(gi:15802373)	fliF	1659	Fl	(fliF) flagellar MS-ring protein [peritrichous flagella (AI140)] [Escherichia coli O157:H7 str. EDL933]	98.79	1659	100	20	1.20555	1	0	3130
VFG043108(gi:15802374)	fliG	996	Fl	(fliG) flagellar motor switch protein G [peritrichous flagella (AI140)] [Escherichia coli O157:H7 str. EDL933]	99.2	996	100	8	0.803213	1	0	1913
VFG043109(gi:161367588)	fliH	687	Fl	(fliH) flagellar assembly protein H [peritrichous flagella (AI140)] [Escherichia coli O157:H7 str. EDL933]	98.11	687	100	13	1.89229	1	0	1259
VFG043110(gi:161367587)	fliI	1374	Fl	(fliI) flagellum-specific ATP synthase [peritrichous flagella (AI140)] [Escherichia coli O157:H7 str. EDL933]	97.74	1374	100	31	2.25619	1	0	2478
VFG043111(gi:15802377)	fliJ	444	Fl	(fliJ) flagellar biosynthesis chaperone [peritrichous flagella (AI140)] [Escherichia coli O157:H7 str. EDL933]	99.1	444	100	4	0.900901	1	0	848
VFG043112(gi:15802378)	fliK	1128	Fl	(fliK) flagellar hook-length control protein [peritrichous flagella (AI140)] [Escherichia coli O157:H7 str. EDL933]	97.7	1128	100	26	2.30496	1	0	2042
VFG043113(gi:15802379)	fliL	465	Fl	(fliL) flagellar basal body-associated protein FliL [peritrichous flagella (AI140)] [Escherichia coli O157:H7 str. EDL933]	98.71	465	100	6	1.29032	1	0	874
VFG043114(gi:15802380)	fliM	1005	Fl	(fliM) flagellar motor switch protein FliM [peritrichous flagella (AI140)] [Escherichia coli O157:H7 str. EDL933]	98.51	1005	100	15	1.49254	1	0	1877
VFG043115(gi:15802381)	fliN	414	Fl	(fliN) flagellar motor switch protein FliN [peritrichous flagella (AI140)] [Escherichia coli O157:H7 str. EDL933]	98.79	414	100	5	1.20773	1	0	781
VFG043116(gi:161367586)	fliO	366	Fl	(fliO) flagellar biosynthesis protein FliO [peritrichous flagella (AI140)] [Escherichia coli O157:H7 str. EDL933]	99.45	366	100	2	0.546448	1	0	710
VFG043117(gi:15802383)	fliP	738	Fl	(fliP) flagellar biosynthesis protein FliP [peritrichous flagella (AI140)] [Escherichia coli O157:H7 str. EDL933]	98.92	738	100	8	1.08401	1	0	1366
VFG043118(gi:15802384)	fliQ	270	Fl	(fliQ) flagellar biosynthesis protein FliQ [peritrichous flagella (AI140)] [Escherichia coli O157:H7 str. EDL933]	97.41	270	100	7	2.59259	1	3e-135	480
VFG043119(gi:15802385)	fliR	786	Fl	(fliR) flagellar biosynthesis protein FliR [peritrichous flagella (AI140)] [Escherichia coli O157:H7 str. EDL933]	97.57	782	99.4911	19	2.42967	5	0	1400
VFG043104(gi:15802360)	fliS	411	Fl	(fliS) flagellar protein FliS [peritrichous flagella (AI140)] [Escherichia coli O157:H7 str. EDL933]	99.23	389	94.6472	3	0.771208	23	0	751
VFG043105(gi:15802361)	fliT	366	Fl	(fliT) flagellar biosynthesis protein FliT [peritrichous flagella (AI140)] [Escherichia coli O157:H7 str. EDL933]	97.76	357	97.541	8	2.2409	1	0	644
VFG043099(gi:15802355)	fliY	801	Fl	(fliY) cystine transporter subunit [peritrichous flagella (AI140)] [Escherichia coli O157:H7 str. EDL933]	97.63	801	100	19	2.37203	58	0	1437
VFG043100(gi:15802356)	fliZ	588	Fl	(fliZ) flagella biosynthesis protein FliZ [peritrichous flagella (AI140)] [Escherichia coli O157:H7 str. EDL933]	98.19	552	93.8776	10	1.81159	1	0	1015
VFG043120(gi:15802868)	flk	996	Fl	(flk) flagella biosynthesis regulator [peritrichous flagella (AI140)] [Escherichia coli O157:H7 str. EDL933]	98.89	995	99.8996	11	1.10553	1	0	1885
VFG000478(gi:16764063)	fur	453		(fur) transcriptional repressor of iron-responsive genes (Fur family) (ferric uptake regulator) [Fur (VF0113)] [Salmonella enterica subsp. enterica serovar Typhimurium str. LT2]	87.64	437	96.468	54	12.357	1	2e-122	438
VFG002365(gi:123443283)	gmd	1119		(gmd) GDP-mannose 4,6-dehydratase [O-antigen (VF0392)] [Yersinia enterocolitica subsp. enterocolitica 8081]	79.63	805	71.9392	164	20.3727	1	2e-71	270
VFG040956(gi:157156659)	gspC	960		(gspC) putative type II secretion protein GspC [gsp (SS206)] [Escherichia coli E24377A]	98.78	819	85.3125	10	1.221	1	0	1544
VFG012896(gi:3781995)	gspD	2061		(gspD) - [T2SS (Type II secretion system) (CVF466)] [Shigella boydii Sb227]	98.88	2061	100	23	1.11596	1	0	3832
VFG040954(gi:157159001)	gspE	1494		(gspE) general secretory pathway protein E [gsp (SS206)] [Escherichia coli E24377A]	98.86	1494	100	17	1.13788	1	0	2827
VFG040953(gi:157154920)	gspF	1224		(gspF) general secretion pathway protein F [gsp (SS206)] [Escherichia coli E24377A]	100	1224	100	0	0	1	0	2426
VFG040952(gi:157157959)	gspG	456		(gspG) general secretion pathway protein G [gsp (SS206)] [Escherichia coli E24377A]	99.78	456	100	1	0.219298	1	0	896
VFG020156(gi:187732248)	gspH	564		(gspH) general secretion pathway protein GspH [T2SS (Type II secretion system) (CVF466)] [Shigella boydii CDC 3083-94]	96.63	564	100	19	3.36879	1	0	967
VFG040950(gi:157156956)	gspI	372		(gspI) general secretion pathway protein I [gsp (SS206)] [Escherichia coli E24377A]	100	372	100	0	0	1	0	737
VFG040949(gi:157157609)	gspJ	600		(gspJ) general secretion pathway protein J [gsp (SS206)] [Escherichia coli E24377A]	96.82	598	99.6667	19	3.17726	1	0	1035
VFG020159(gi:6269494)	gspK	978		(gspK) - [T2SS (Type II secretion system) (CVF466)] [Shigella boydii CDC 3083-94]	98.36	978	100	16	1.63599	1	0	1812
VFG040947(gi:157156601)	gspL	1179		(gspL) GspL-like protein [gsp (SS206)] [Escherichia coli E24377A]	98.13	1179	100	22	1.86599	1	0	2121
VFG040946(gi:157154814)	gspM	537		(gspM) putative general secretion pathway protein YghD [gsp (SS206)] [Escherichia coli E24377A]	100	537	100	0	0	1	0	1065
VFG035808(gi:15799915)	hcp	519		(hcp) hypothetical protein [EHS (SS185)] [Escherichia coli O157:H7 str. EDL933]	99.81	519	100	1	0.192678	1	0	1021
VFG036051(gi:260867588)	hlyE/clyA	912		(hlyE/clyA) hemolysin E [Hemolysin/cytolysin A (CVF750)] [Escherichia coli O111:H- str. 11128]	99.45	912	100	5	0.548246	1	0	1727
VFG042799(gi:15799791)	hofB/hcpB	1386	Ad	(hofB/hcpB) hypothetical protein [Hemorrhagic Coli pili (HCP) (AI102)] [Escherichia coli O157:H7 str. EDL933]	97.55	1386	100	34	2.4531	1	0	2478
VFG042798(gi:15799790)	hofC/hcpC	1203	Ad	(hofC/hcpC) type IV pilin biogenesis protein [Hemorrhagic Coli pili (HCP) (AI102)] [Escherichia coli O157:H7 str. EDL933]	97.34	1203	100	32	2.66002	1	0	2131
VFG042094(gi:15832965)	iagB	402		(iagB) hypothetical protein [ETT2 (SS017)] [Escherichia coli O157:H7 str. Sakai]	94.41	376	93.5323	20	5.31915	1	2e-137	488
VFG034676(gi:157156221)	ibeB	1383		(ibeB) copper/silver efflux system outer membrane protein CusC [CFA/I fimbriae (CVF684)] [Escherichia coli E24377A]	100	1383	100	0	0	1	0	2742
VFG034718(gi:157157305)	ibeC	1734		(ibeC) hypothetical protein [CFA/I fimbriae (CVF684)] [Escherichia coli E24377A]	99.42	1734	100	10	0.576701	1	0	3358
VFG012874(gi:30064027)	ipaH	1335		(ipaH) hypothetical protein [Mxi-Spa TTSS effectors controlled by MxiE (CVF465)] [Shigella flexneri 2a str. 2457T]	96.61	1269	95.0562	43	3.38849	1	0	2175
VFG043096(gi:15802302)	motA	888	Fl	(motA) flagellar motor protein MotA [peritrichous flagella (AI140)] [Escherichia coli O157:H7 str. EDL933]	99.1	888	100	8	0.900901	1	0	1697
VFG043095(gi:15802301)	motB	927	Fl	(motB) flagellar motor protein MotB [peritrichous flagella (AI140)] [Escherichia coli O157:H7 str. EDL933]	98.06	927	100	18	1.94175	1	0	1695
VFG042091(gi:15832969)	orgA	582		(orgA) hypothetical protein [ETT2 (SS017)] [Escherichia coli O157:H7 str. Sakai]	96.56	582	100	20	3.43643	1	0	906
VFG042093(gi:15832967)	orgB	432		(orgB) hypothetical protein [ETT2 (SS017)] [Escherichia coli O157:H7 str. Sakai]	95.37	432	100	20	4.62963	1	0	664
VFG018396(gi:161614534)	phoP	672		(phoP) hypothetical protein [PhoPQ (CVF010)] [Salmonella enterica subsp. enterica serovar Paratyphi B str. SPB7]	82.12	593	88.244	106	17.8752	1	3e-91	335
VFG042800(gi:15799792)	ppdD/hcpA	441	Ad	(ppdD/hcpA) putative major pilin subunit [Hemorrhagic Coli pili (HCP) (AI102)] [Escherichia coli O157:H7 str. EDL933]	99.09	441	100	4	0.907029	1	0	842
VFG000477(gi:16766230)	rpoS	993		(rpoS) sigma S (sigma 38) factor of RNA polymerase, major sigmafactor during stationary phase [RpoS (VF0112)] [Salmonella enterica subsp. enterica serovar Typhimurium str. LT2]	92.85	993	100	69	6.94864	2	0	1390
VFG042590(gi:46487739)	stgA	573	Ad	(stgA) StgA [Stg fimbriae (AI047)] [Escherichia coli O78:K80:H9 chi7122]	99.48	573	100	3	0.52356	1	0	1112
VFG042591(gi:46487740)	stgB	732	Ad	(stgB) StgB [Stg fimbriae (AI047)] [Escherichia coli O78:K80:H9 chi7122]	99.86	732	100	1	0.136612	1	0	1402
VFG042592(gi:46487741)	stgC	2523	Ad	(stgC) StgC [Stg fimbriae (AI047)] [Escherichia coli O78:K80:H9 chi7122]	99.8	2523	100	5	0.198177	1	0	4920
VFG042593(gi:46487742)	stgD	1074	Ad	(stgD) StgD [Stg fimbriae (AI047)] [Escherichia coli O78:K80:H9 chi7122]	99.44	1074	100	6	0.558659	1	0	2081
VFG043092(gi:15802298)	tar/cheM	1662	Fl	(tar/cheM) methyl-accepting chemotaxis protein II [peritrichous flagella (AI140)] [Escherichia coli O157:H7 str. EDL933]	98.26	1662	100	29	1.74489	1	0	3027
VFG035729(gi:386612389)	UMNK88_238	1851		(UMNK88_238) hypothetical protein [ACE T6SS (CVF736)] [Escherichia coli UMNK88]	99.95	1851	100	1	0.0540249	1	0	3661
VFG035950(gi:260846630)	upaG/ehaG	4851	Ad	(upaG/ehaG) adhesin [UpaG adhesin, trimeric AT (CVF740)] [Escherichia coli O103:H2 str. 12009]	99.63	4851	100	18	0.371058	1	0	9474
VFG041051(gi:15799916)	vgrG	2142		(vgrG) hypothetical protein [EHS (SS185)] [Escherichia coli O157:H7 str. EDL933]	97.9	2142	100	45	2.10084	1	0	3889
VFG042404(gi:15804987)	ycbF	738	Ad	(ycbF) putativi pili assembly chaperone [E. coli YcbQ laminin-binding fimbriae (ELF) (AI005)] [Escherichia coli O157:H7 str. EDL933]	97.1	690	93.4959	20	2.89855	1	0	1176
VFG042399(gi:15800800)	ycbR	702	Ad	(ycbR) putative chaperone [E. coli YcbQ laminin-binding fimbriae (ELF) (AI005)] [Escherichia coli O157:H7 str. EDL933]	97.44	702	100	18	2.5641	1	0	1249
VFG042400(gi:15804976)	ycbS	2601	Ad	(ycbS) PapC-like porin protein involved in fimbrial biogenesis [E. coli YcbQ laminin-binding fimbriae (ELF) (AI005)] [Escherichia coli O157:H7 str. EDL933]	97.89	2601	100	55	2.11457	1	0	4672
VFG042401(gi:15800801)	ycbT	981	Ad	(ycbT) fimbrial protein [E. coli YcbQ laminin-binding fimbriae (ELF) (AI005)] [Escherichia coli O157:H7 str. EDL933]	97.65	978	99.6942	23	2.35174	1	0	1756
VFG042402(gi:15800802)	ycbU	477	Ad	(ycbU) hypothetical protein [E. coli YcbQ laminin-binding fimbriae (ELF) (AI005)] [Escherichia coli O157:H7 str. EDL933]	100	477	100	0	0	67	0	946
VFG042403(gi:15800803)	ycbV	564	Ad	(ycbV) putative fimbrial-like protein [E. coli YcbQ laminin-binding fimbriae (ELF) (AI005)] [Escherichia coli O157:H7 str. EDL933]	97.34	564	100	15	2.65957	1	0	1003
VFG042096(gi:15832962)	ygeG	492		(ygeG) hypothetical protein [ETT2 (SS017)] [Escherichia coli O157:H7 str. Sakai]	97.54	487	98.9837	12	2.46407	6	0	870
VFG042097(gi:15832963)	ygeH	1377		(ygeH) transcriptional regulator [ETT2 (SS017)] [Escherichia coli O157:H7 str. Sakai]	97.82	1377	100	30	2.17865	1	0	2450
VFG041049(gi:15799912)	Z0263	225		(Z0263) hypothetical protein [EHS (SS185)] [Escherichia coli O157:H7 str. EDL933]	100	225	100	0	0	1	3e-125	446
VFG043544(gi:15800816)	Z1307	1041		(Z1307) outer membrane protein A [OmpA (AI330)] [Escherichia coli O157:H7 str. EDL933]	94.87	1053	101.153	42	3.9886	1	0	1673
VFG042713(gi:15801631)	Z2200	564	Ad	(Z2200) putative major fimbrial subunit [F9 fimbriae (AI090)] [Escherichia coli O157:H7 str. EDL933]	99.11	564	100	5	0.886525	1	0	1082
VFG042714(gi:15801632)	Z2201	720	Ad	(Z2201) putative fimbrial chaperone protein [F9 fimbriae (AI090)] [Escherichia coli O157:H7 str. EDL933]	98.17	711	98.75	13	1.82841	1	0	1306
VFG042715(gi:15801633)	Z2203	2652	Ad	(Z2203) putative fimbrial usher protein [F9 fimbriae (AI090)] [Escherichia coli O157:H7 str. EDL933]	98.79	2652	100	32	1.20664	1	0	4962
VFG042716(gi:15801634)	Z2204	531	Ad	(Z2204) putative fimbrial-like protein [F9 fimbriae (AI090)] [Escherichia coli O157:H7 str. EDL933]	99.62	531	100	2	0.376648	1	0	995
VFG042717(gi:15801635)	Z2205	504	Ad	(Z2205) putative fimbrial-like protein [F9 fimbriae (AI090)] [Escherichia coli O157:H7 str. EDL933]	99.01	504	100	5	0.992063	1	0	959
VFG042718(gi:15801636)	Z2206	915	Ad	(Z2206) putative adhesin; FimH protein [F9 fimbriae (AI090)] [Escherichia coli O157:H7 str. EDL933]	98.25	915	100	16	1.74863	1	0	1687
The 4,465 Coding DNA Sequences (CDS) predicted with Prokka [22] in the BG1 genome were screened for the virulence factors encoding genes listed in VFDB (Virulence Factors Database) [34]. We used blastn with a 70% indentity cutoff. Only the best hit for each CDS according to the bit score is reported
1 VFDB DNA dataset (Virulence Factors Database) [34]. File VFDB_setB_nt.fas.gz downlaoded on June, 2nd 2016 (DNA sequences of full dataset) from http://www.mgc.ac.cn/VFs/download.htm (Last update: Fri May 27 10:06:02 2016)
2 VFs: Ad (Adherence system), Fl (Flagella biosynthesis), Si (Siderophore)
