# Supplementary material for: Draft genome sequence and characterization of commensal Escherichia coli strain BG1 isolated from bovine gastro-intestinal tract
Source: Stand Genomic Sci. 2017 Oct 10;12:61. doi: 10.1186/s40793-017-0272-0 (PMC5634895; doi:10.1186/s40793-017-0272-0)
Supplement: Supplementary file 3 — Genes encoding adherence systems in E. coli BG1 genome (XLSX 11 kb) [file 40793_2017_272_MOESM3_ESM.xlsx]

## Sheet: Table S3
Additional file 3: Table S3. Genes encoding adherence systems in E. coli BG1 genome.
Adherence system	Genes in BG1 genomed	Genes in reference straine	Reference strainf	Reference strain accession number
CFA/I (Colonization factor antigen)	cfaABCD	cfaABCDE	E24377A (ETEC)	CP000800.1
Curli	csgABDEFG	csgABDEFG	EDL933 (EHEC)	AE005174.2
EhaA	ehaA	ehaA	EDL933 (EHEC)	AE005174.2
EhaB	ehaB	ehaB	E24377A (ETEC)	CP000800.1
EhaCa	ehaC	yfaL	EDL933 (EHEC)	AE005174.2
ECP (E. coli Common Pilus)	ecpRABCDE	ecpRABCDE	E24377A (ETEC)	CP000800.1
ELFb (Laminin Binding Fimbriae)	ycbQRST	ycbQRST	EDL933 (EHEC)	AE005174.2
F9c	z2200-z2206	z2200-z2206	EDL933 (EHEC)	AE005174.2
eaeH	eaeH	eaeH	EDL933 (EHEC)	AE005174.2
HCP	hcpABC (ppdD-hofBC)	ppdD-hofBC	EDL933 (EHEC)	AE005174.2
STG	stgABCD	stgABCD	χ7122 (APEC)	AY530785
T1P (Type I fimbriae)	fimABCDEFGI	fimABCDEFGI	CFT073 (UPEC)	AE014075
UpaG	upaG	upaG	EDL933 (EHEC)	AE005174.2
ac ehac/yfaL and z2202 are not present in VFDB (Virulence Factors Database, last update: Fri May 27 10:06:02 2016) [34] and were specifically detected in BG1 CDS with blastn using EDL933 (accession number AE005174.2) as a reference
b ycbQ was not retrieved in BG1 CDS and was specifically detected in BG1 genome with blastn using EDL933 (accession number AE005174.2) as a reference
d VFDB: the BG1 CDS were screened for the virulence factors encoding genes listed in VFDB (Virulence Factors Database) [34]
e Genes in bold are missing in the BG1 genome
f See the "abbreviations" paragraph
