# Supplementary material for: Draft genome sequence and characterization of commensal Escherichia coli strain BG1 isolated from bovine gastro-intestinal tract
Source: Stand Genomic Sci. 2017 Oct 10;12:61. doi: 10.1186/s40793-017-0272-0 (PMC5634895; doi:10.1186/s40793-017-0272-0)
Supplement: Supplementary file 5 — Genes encoding the transport and assimilation of ethanolamine in E. coli BG1 genome. (XLSX 12 kb) [file 40793_2017_272_MOESM5_ESM.xlsx]

## Sheet: Table S4
Additional file 5: Table S4. Genes encoding the transport and assimilation of ethanolamine in E. coli BG1 genome.
Numbera	Gene	Function	Nucleotide (bp)	SNP number	Translated polypeptide (AA)	Amino acid change
Z3702	eutR	Transcriptional regulator	1053	27	351	1
Z3703	eutK	Carboxysome structural protein	507	7	169	2
Z3704	eutL	Carboxysome structural protein	660	35	220	3
Z3705	eutC	Ethanolamine ammonia-lyase minor subunit	888	22	296	4
Z3706	eutB	Ethanolamine ammonia-lyase major subunit	1362	11	454	0
Z3707	eutA	Reactivating factor	1404	38	468	4
Z3708	eutH	Ethanolamine transport	1227	28	409	2
Z3709	eutG	Alcohol dehydrogenase	1215	31	405	3
Z3710	eutJ	Chaperone	837	12	279	2
Z3711	eutE	Acetaldehyde dehydrogenase	1404	32	468	4
Z3712	eutN	Carboxysome structural protein	288	4	96	1
Z3713	eutM	Carboxysome structural protein	336	3	112	0
Z3714	eutD	Phosphate acetyltransferase	1017	21	339	2
Z3715	eutT	Cobalamin adenosyltransferase	804b	16	268	2
Z3716	eutQ	Ethanolamine utilization	702	17	234	3
Z3717	eutP	Ethanolamine utilization	480	8	160	1
Z3718	eutS	Carboxysome structural protein	408	5	136	0
SNPs are identified by alignment of the eut operon of E. coli BG1 and EHEC EDL933 using Seaview version 4.6.1 [56]
a The gene numbers are those of EDL933
b Insertion of 72 bp in the eutT gene in the BG1 genome compared with the EDL933 genome
